# Supplementary material for: The nSMase2/Smpd3 gene modulates the severity of muscular dystrophy and the emotional stress response in mdx mice
Source: BMC Med. 2020 Nov 19;18:343. doi: 10.1186/s12916-020-01805-5 (PMC7677854; doi:10.1186/s12916-020-01805-5)
Supplement: Supplementary file 1 — Additional file 1 : Table S1. PCR primers for real-time PCR. [file 12916_2020_1805_MOESM1_ESM.xlsx]

## Sheet: Additional file 1 Table S1
	Table S1. PCR primers for real-time PCR
	Primer names	5' - 3'
	Actb-F	5'-CTAAGGCCAACCGTGAAAAG-3'
	Actb-R	5'-GGAGAGCATAGCCCTCGTAG-3'
	Arc-F	5'-GCTGAGCTCTGCTCTTCTTCA-3'
	Arc-R	5'-GGTGAGCTGAAGCCACAAAT-3'
	Arg-1-F	5'-GTGAAGAACCCACGGTCTGT-3'
	Arg-1-R	5'-CTGGTTGTCAGGGGAGTGTT-3'
	Bax-F	5'-TGCAGAGGATGATTGCTGAC-3'
	Bax-R	5'-TCTTGGATCCAGACAAGCAG-3'
	Ccl2-F	5'-CCCACTCACCTGCTGCTACT-3'
	Ccl2-R	5'-TCTGGACCCATTCCTTCTTG-3'
	Ccr1-F	5'-GTTGGGACCTTGAACCTTGA-3'
	Ccr1-R	5'-CCCAAAGGCTCTTACAGCAG-3'
	Ccr2-F	5'-CCTGCAAAGACCAGAAGAGG-3'
	Ccr2-R	5'-CAAGGCTCACCATCATCGTA-3'
	Ccr5-F	5'-AAACTCCACCCTCTCTGCAA-3'
	Ccr5-R	5'GTCGGAACTGACCCTTGAAA-3'
	Cd11b-F	5'-CGTGTCCAAAGCTTGGTTTT-3'
	Cd11b-R	5'-TCCATGTCCACAGAGCAAAG-3'
	CD163-F	5’-CATGTGGGTAGATCGTGTGC-3’
	CD163-R	5’-TGTATGCCCTTCCTGGAGTC-3’
	CD34-F	5'-CAGGGTATCTGCCTGGAACT-3'
	CD34-R	5'-CAGGCCTAACCTCAGACTGG-3'
	CD45-F	5'-GGGTTGTTCTGTGCCTTGTT-3'
	CD45-R	5'-GGATAGATGCTGGCGATGAT-3'
	Chil3-F	5’-CATTCCAAGGCTGCTACTCAC-3’
	Chil3-R	5’-TTTTCTCCAGTGTAGCCATCC-3’
	Cox2-F	5'-CGGAGAGAGTTCATCCCTGA-3'
	Cox2-R	5'-GGCGCAGTTTATGTTGTCTG-3'
	CyclinD1-F	5’-TGGTGAACAAGCTCAAGTGG-3’
	CyclinD1-R	5’-GCAGGAGAGGAAGTTGTTGG-3’
	Dectin-1-F	5'-TCCCGCAATCAGAGTGAAG-3'
	Dectin-1-R	5'-TGCAGATTTGGTTGTAGACCTC-3'
	DP2-F	5'-TGGCCTTCTTCAACAGCGT-3'
	DP2-R	5'-ACGCAGTTGGGGAATTCG-3'
	Drd2-F	5'-TCCCAGCAGAAGGAGAAGAA-3'
	Drd2-R	5'-GTTCACGGCACTGTTGACAT-3'
	Dysf-F	5'-GAGGAGGGCGAGAAGAAGAT-3'
	Dysf-R	5'-GTCTTGTACGGGGAGGTGAA-3'
	Erg1-F	5'-AAGACACCCCCCCATGAAC-3'
	Erg1-R	5'-CTCATCCGAGCGAGAAAAGC-3'
	F4/80-F	5'-TGCTGGTTGAATACAGAGACG-3'
	F4/80-R	5'-TCCTTGAGTTTAGAGACTTCTGAGC-3'
	Foxo1-F	5'-AAGAGCGTGCCCTACTTCAA-3'
	Foxo1-R	5'-CTCCCTCTGGATTGAGCATC-3'
	Foxo3-F	5'-ACAAACGGCTCACTTTGTCC-3'
	Foxo3-R	5'-CTGTGCAGGGACAGGTTGT-3'
	Foxp3-F	5'-AGAAGCTGGGAGCTATGCAG-3'
	Foxp3-R	5'-TACTGGTGGCTACGATGCAG-3'
	Gapdh-F	5'-ACCTGCCAAGTATGATGA-3'
	Gapdh-R	5'-GGAGTTGCTGTTGAAGTC-3'
	Gata2-F	5'-TGGGCTCTACCACAAGATGA-3'
	Gata2-R	5'-CACAGGCGTTGCACACAG-3'
	Gabar2-F	5'-GTGAATCAGGGGCATTCTGC-3'
	Gabar2-R	5'-AGCCTCCTGATGGACCACTT-3'
	Git1-F	5'-CATCCCACAGATGGCTGAC-3'
	Git1-R	5'-TCTCTCCGATCCACCTCATC-3'
	Has2-F	5'-GAAACTTCCTTCCACGACCC-3'
	Has2-R	5'-GCACCGTACAGTCCAAATGAG-3'
	Hgf -F	5'-CTTCTCCTTGGCCTTGAATG-3’
	Hgf -R	5'-CCTGACACCACTTGGGAGTA-3’
	Hpgds-F	5'-GAATAGAACAAGCTGACTGGC-3'
	Hpgds-R	5'-AGCCAAATCTGTGTTTTTGG-3'
	Hsp72-F	5'-TGGAGTCCTACGCCTTCAAC-3'
	Hsp72-R	5'-AGCCACGAGATGACCTCTTG-3'
	Igf-I-F	5'-CTTCCGGAGCTGTGATCTG-3'
	Igf-I-R	5'-TCTTGTTTCCTGCACTTCCTC-3'
	IL-1ra-F	5'-TTGTGCCAAGTCTGGAGATG-3'
	IL-1ra-R	5'-GTTGTGCAGAGGAACCATCC-3'
	IL-10-F	GCACTACCAAAGCCACAAGG-3'
	IL-10-F	TAAGAGCAGGCAGCATAGCA-3'
	IL-17a-F	5'-TCCAGAAGGCCCTCAGACTA-3'
	IL-17a-R	5'-TCAGGACCAGGATCTCTTGC-3'
	IL-6-F	5'-GAGTTGTGCAATGGCAATTCTG-3'
	IL-6-R	5'-GCAAGTGCATCATCGTTGTTCAT-3'
	iNOS-F	5'-CAGCTCAAGAGCCAGAA-3'
	iNOS-R	5'-CTCAGTGCCAGAAGCTG-3'
	Itga-5-F	5'-ACTGGAAGGGGTTGCTTTTT-3'
	Itga-5-R	5'-CTGAGCGCATAAGACCCTTC-3'
	Jag1-F	5'-ACTGGTATCGGTGCGAATGT-3'
	Jag1-F	5'-CCCTGAAACTTCATGGCACT-3'
	Klf15-F	5'-TACACCAAGAGCAGCCACCT--3'
	Klf15-R	5'-GACACTGGTACGGCTTCACA--3'
	mBdnf-F-I	5'-GTGTGACCTGAGCAGTGGGCAAAGGA-3'
	mBdnf--F-II	5'-GGAATGGAAGAAACCGTCTAGAGCA-3'
	mBdnf--F-III	5'-GCTTTCTATCATCCCTCCCCGAGAGT-3'
	mBdnf--F-IV	5'-CTCTGCCTAGATCAAATGGAGCTTC-3'
	mBdnf--F-IX	5'-CCCAAAGCTGCTAAAGCGGGAGGAAG-3'
	mBdnf--F-V	5'-CTCTGTGTAGTTTCATTGTGTGTTC-3'
	mBdnf--F-VI	5'-GCTGGCTGTCGCACGGTTCCCATT-3'
	mBdnf--F-VII	5'-CCTGAAAGGGTCTGCGGAACTCCA-3'
	mBdnf--F-VIII	5'-GTGTGTGTCTCTGCGCCTCAGTGGA-3'
	mBdnf--R	5'-GAAGTGTACAAGTCCGCGTCCTTA-3'
	Mef2c-F	5'-TCCACCTCGGCTCTGTAACT-3'
	Mef2c-R	5'-CAGCTGCTCAAGCTGTCAAC-3'
	Mef2d-F	5'-CAAGCTGTTCCAGTATGCCAG-3'
	Mef2d-R	5'-AAGGGATGATGTCACCAGGG-3'
	MHC-I-F	5'-CCTTGGCACCAATGTCCCGGCTC-3'
	MHC-I-F	5'-CCTTGGCACCAATGTCCCGGCTC-3'
	MHC-IIa-F	5'-ATGAGCTCCGACGCCGAG-3'
	MHC-IIa-R	5'-TCTGTTAGCATGAACTGGTAGGCG-3'
	MHC-IIb-F	5'-GTGATTTCTCCTGTCACCTCTC-3'
	MHC-IIb-R	5'-GGAGGACCGCAAGAACGTGCTG-3'
	MHC-IIx-F	5'-AAGGAGCAGGACACCAGCGCCCA-3'
	MHC-IIx-R	5'-AATCTCTTTGGTCACTTTCCTGCT-3'
	MuRF1-F	5'-ACCTGCTGGTGGAAAACATC-3'
	MuRF1-R	5'-CTCGTCTTCGTGTTCCTTGC-3'
	myh1-F	5'-AGAAGAACCTGGAGCAGACG-3'
	myh1-R	5'-TGCAGTTTGTCCACAAGGTC-3'
	Myf5-F	5'-CCTGTCTGGTCCCGAAGAAC-3'
	Myf5-R	5'-GACGTGATCCGATCCACAATG-3'
	Myh3-F	5'-CCAGCTGAAGGCTGAGAGAA-3'
	Myh3-R	5'-TCCGTAGCTAACAGCTCCTC-3'
	Myoglobin-F	5'-CACCATGGGGCTCAGTGATG-3'
	Myoglobin-R	5'-CTCAGCCCTGGAAGCCTAGC-3'
	MyoG-F	5'-CAGTACATTGAGCGCCTACAG-3'
	MyoG-R	5'-GGACCGAACTCCAGTGCAT-3'
	Gdf8-F	5'-CAGACCCGTCAAGACTCCTACA-3'
	Gdf8-R	5'-CAGTGCCTGGGCTCATGTCAAG-3'
	Nfatc1-F	5'-CTGTGTGGTGCAGGCCATT-3'
	Nfatc1-R	5'-AGGTTGTTGACATAGCCTAGCTTACTC -3'
	nNOS-F	5'-GGTTCTGGTCTTCGGGTGT-3'
	nNOS-R	5'-CTGCAGCACGTCCTGTACATA-3'
	Notch1-F	5'-CACCTCTTCACTGCTTCCTG-3'
	Notch1-R	5'-ACCTAGGAAGGCAGCCACAT-3'
	Notch3-F	5'-CGAATGGCAGATGGCTCTAC-3'
	Notch3-R	5'-CAAGGTAGCCTCCACGTTGT-3'
	Pax7-F	5'-GACAAAGGGAACCGTCTGGAT-3'
	Pax7-R	5'-TGTGAACGTGGTCCGACTG-3'
	Pgc1a-F	5'-GGATGAAGACGGATTGCCCT-3'
	Pgc1a-R	5'-GTCACGGCTCCATCTGTCAGT-3'
	Pgk1-F	5'-TCATCCTGCTGGAAAACCTC-3'
	Pgk1-R	5'-TCCCAAAAGCATCATTGACA-3'
	PrimiR133a1-F	5'-CATTGAAGAGGCGATTTGGT-3'
	PrimiR133a1-R	5'-GAGCTGCAAGAACAGCAGTG-3'
	Retnla-F	5’-AGGAACTTCTTGCCAATCCA-3’
	Retnla-R	5’-CGAGTAAGCACAGGCAGTTG-3’
	Sln-F	5'-TGGAGGTGGAGAGACTGAGG-3'
	Sln-R	5'-TGAAGTTGATAAACAGCTCCTGA-3'
	Smpd1 -F	5'-AGAATTGGGGGCTTCTATGC-3'
	Smpd1 -F	5'-ACAATGTCCTGGAGGGATG-3'
	Smpd2 -F	5'-TTCAGAAGCGGGATGATAGG-3'
	Smpd2 -F	5'-AGTCACGTAGGCATTGAGCA-3'
	Smpd3-F	5'-TGTAACTCGCCACAGTCACCAG-3'
	Smpd3-R	5'-GAAGCCGAGTTCTCCAG GTAGC-3'
	Smpd4 -F	5'-CATGCCAAGTTGGAGGTTCT-3'
	Smpd4 -F	5'-CTGATCTGGCTTCAGGCTGT-3'
	SOCS3-F	5'-GATTTCGCTTCGGGACTAGC-3'
	SOCS3-R	5'-AACTTGCTGTGGGTGACCAT-3'
	Tead1-F	5'-GGCCGATCCATTGGCACAA-3'
	Tead1-R	5'-CGAGCAACGGGTCACTGTAAG-3'
	Tfam-F	5'-GAATTAATTTTGCTTGGAAAACC-3'
	Tfam-R	5'-GCTTTTCCTCAGGAGACAGAT-3'
	TNFa-F	5'-TATGGCTCAGGGTCCAACTC-3'
	TNFa-R	5'-GGTCACTGTCCCAGCATCTT-3'
	Tnnil-F	5'-CTGCAGGTTGTGCTAGATGGGATGG-3'
	Tnnil-R	5'-GCCTGGGGTCTTTGGTAAGTAGGC-3'
