# Supplementary material for: The nSMase2/Smpd3 gene modulates the severity of muscular dystrophy and the emotional stress response in mdx mice
Source: BMC Med. 2020 Nov 19;18:343. doi: 10.1186/s12916-020-01805-5 (PMC7677854; doi:10.1186/s12916-020-01805-5)
Supplement: Supplementary file 2 — Additional file 2 : Table S2. Nucleotide sequences of guide RNA for the nSMase2/Smpd3 gene. [file 12916_2020_1805_MOESM2_ESM.xlsx]

## Sheet: Additional file 2 Table S2
	Table S2. Nucleotide sequences of guide RNA for the nSMase2/Smpd3 gene
	Name		Nucleotide sequence
	sg-smpd3#1F	5'	CACCGCCGTTGGCAGCCTCGTCGCT	3'
	sg-smpd3#1R	3'	CGGCAACCGTCGGAGCAGCGACAAA	5'
	sg-smpd3#2F	5'	CACCGTGGGCGTCACCCCAGCGACG	3'
	sg-smpd3#2R	3'	CACCCGCAGTGGGGTCGCTGCCAAA	5'
	sg-smpd3#4F	5'	CACCGAGCTGCATTGTGCGAATTGG	3'
	sg-smpd3#4R	3'	CTCGACGTAACACGCTTAACCCAAA	5'
