# Supplementary material for: The nSMase2/Smpd3 gene modulates the severity of muscular dystrophy and the emotional stress response in mdx mice
Source: BMC Med. 2020 Nov 19;18:343. doi: 10.1186/s12916-020-01805-5 (PMC7677854; doi:10.1186/s12916-020-01805-5)
Supplement: Supplementary file 3 — Additional file 3 : Table S3. Oligonucleotide sequences for genotyping the nSMase2/Smpd3 and the dystrophin genes. [file 12916_2020_1805_MOESM3_ESM.xlsx]

## Sheet: Additional file 3 Table S3
	Table S3a. Oligonucleotide sequences for genotyping the nSMase2/Smpd3 gene
	Smpd3_F	5'-CACTCGCGAGGCTCAATAAT-3'
	Smpd3_R	5'-TGCCTTCTTCACCACAGAGG-3'
	Sequencing primer	5'-CCTTCTTCACCACAGAGGTC-3'
	Table S3b. Oligonucleotide sequences for genotyping the dystrophin gene
	Common forward	GCGCGAAACTCATCAAATATGCGTGTTAGTGT
	Wild type reverse:	GATACGCTGCTTTAATGCCTTTAGTCACTCAGATAGTTGAAGCCATTTTG
	Mutant reverse:	CGGCCTTGTCACTCAGATAGTTGAAGCCATTTTA
