# Supplementary material for: The nSMase2/Smpd3 gene modulates the severity of muscular dystrophy and the emotional stress response in mdx mice
Source: BMC Med. 2020 Nov 19;18:343. doi: 10.1186/s12916-020-01805-5 (PMC7677854; doi:10.1186/s12916-020-01805-5)
Supplement: Supplementary file 4 — Additional file 4 : Table S4. Muscular disease patients analyzed in this study. [file 12916_2020_1805_MOESM4_ESM.xlsx]

## Sheet: Additional file 4 Table S4
	Table S4 . Muscular disease patients analyzed in this study
		DMD	BMD	DM1	DMRV	FSHD	LGMD	LGMD2B
	Average age	26.0625	41.2222	49.4	43.875	52.05	56.5714	45.5789
	SD	14.6126	14.3595	16.0034	10.6562	17.0401	19.8566	16.4057
	N	16	9	30	8	20	7	19
