# Supplementary material for: The nSMase2/Smpd3 gene modulates the severity of muscular dystrophy and the emotional stress response in mdx mice
Source: BMC Med. 2020 Nov 19;18:343. doi: 10.1186/s12916-020-01805-5 (PMC7677854; doi:10.1186/s12916-020-01805-5)
Supplement: Supplementary file 5 — Additional file 5 : Table S5. SMase activity, inflammation area from TA sections, live-animal optical imaging, serum CK levels, number of EBD-positive fibers, force in grip test, body weight, runing times in treadmil test, caspase-3 activity, caspase-9 activity, myomiRs levels in ASO-treated DMD patients, exosome levels in patients of muscular diseases., freezing times in restrain test, hole board test, and open field test. [file 12916_2020_1805_MOESM5_ESM.xlsx]

## Sheet: Table S5a
	Table S5a. SMase activity in skeletal muscle and hippocampus.
	mouse #	tissues	wt	mdx	mdx:smpd3 -/- (#238)	mdx:Smpd3-/- (#11)
	1	skeletal muscle	0.0586667	0.0615	0.0586667	0.0543333
	2	skeletal muscle	0.0556667	0.06	0.0556667	0.043
	3	skeletal muscle	0.062	0.0603333	0.066	0.0515
	1	hippocampus	0.0546667	0.0493333	0.047	0.009
	2	hippocampus	0.0736667	0.0386667	0.0513333	0.024
	3	hippocampus	0.075	0.061	0.053	0.059

## Sheet: Table S5b
	Table S5b. Inflammation area from TA sections of wt, mdx and mdx:smpd3 +/- mice (line #28 and #11) .
	mouse #	wt	mdx	mdx;smpd3 +/- (#11)	mdx;smpd3 +/- (#28)
	1_01	0.0140813	0.179508	0.0540447	0.0775679
	1_02	0.0466708	0.192648	0.135996	0.134634
	2_01	0.0391441	0.288659	0.081086	0.132427
	2_02	0.0169709	0.12191	0.130748	0.0613404
	3_01	0.0199936	0.0819522	0.0608256	0.112278
	3_02	0.0395452	0.171349	0.116165	0.117732
	mouse#: two TA sections were used in each mice.

## Sheet: Table S5c
	Table S5c. Quantification of inflammation in the hindlimb muscles measured by cathepsin-B activity via live-animal optical imaging
	mouse #	Wt	mdx	mdx:Smpd3 -/-	Smpd3-/-
	1	39690000	78720000	57150000	36120000
	2	40130000	75720000	58370000	41950000
	3	85100000	109900000	47480000	48110000
	4	71240000	104000000	28310000	36850000
	5	62380000	63800000	73000000	36510000
	6		79890000	62980000	41880000

## Sheet: Table S5d
	Table S5d. Serum CK levels
			6 weeks of age							8-10 weeks of age							12 weeks of age				18 weeks of age				24 weeks of age
	mouse #	mdx	mdx:Smpd3+/-	Smpd3+/-	wild		mdx	mdx:Smpd3 +/-	mdx:Smpd3 +/- (#11)	mdx:Smpd3 -/- (#11)	Smpd3 +/- (#11, #20, #28, #35)	Smpd3 +/- (#11)	WT		mdx	mdx:Smpd3 +/- (#28)	mdx:Smpd3 +/- (#11)	Smpd3+/- (#28 )	wt		mdx	mdx:Smpd3-/- (#30)		mdx	mdx:Smpd3 -/- (#238)	mdx:Smpd3-/- (#11)
	1	3090	1698	212	632		5340	10860	6300	1640	767	140	232		2080	8140	1880	362	155		16580	4840		4210	8060	9950
	2	8440	3120	211	517		2440	7460	12120	1080	565	69	98		28200	3160	1700	256	105		12340	1420		4570	4710	7110
	3	7455			194		8600	9540	1760	1640	71	135	204		7120	1460	1620	71	118		15680	2980		1850	6520	8480
	4						6760	9060	6560		362	158	574		18440	2380			152		17080	1720
	5						30720	3900	4620		256		79		16140	3180			199		19340	1680
	6						25020	4220	3580		71		180		1680	4140			235
	7						3640	2920	1880		63		86			3860			103
	8						17440	3820	1700				204			3120			82
	9						39120	1980	1620				155			2560			66
	10						2080	17740					105						309
	11						28200	12480					118
	12						7120	11300					152
	13						18440	8300					199
	14						16140	6160					235
	15						1680	13180					103
	16							5640					82
	17							8140					66
	18							3160					309
	19							1460
	20							2380
	21							3180
	22							4140
	23							3860
	24							3120
	25							2560
	26							8660
	27							9620
	28							11080
	29							6140

## Sheet: Table S5e
	Table S5e. Number of EBD-positive fibers
		12 weeks of age				20 weeks of age
	mouse #	mdx	mdx:Smpd3 +/-		mdx	mdx:Smpd3 -/- #238	mdx:Smpd3 -/- #11
	1	204	53		18	2	38
	2	247	59		13	6	156
	3	83	60		26	17	22
	4		30			15	111
	5		14
	6		32

## Sheet: Table S5f
	Table S5f. Force in grip test.
	mouse #	Wt	mdx	mdx：Smpd3+/-	Smpd3+/-
	1	0.3968	0.3052	0.3374	0.497
	2	0.4552	0.296	0.334	0.4498
	3	0.43	0.2508	0.3422	0.4654
	4	0.4504	0.3802	0.3526	0.5506
	5	0.467	0.265	0.3376
	6	0.5142	0.2432	0.4578
	7	0.517	0.386	0.3488
	8	0.4604		0.3466
	9	0.4248		0.3652
	10	0.5138		0.4244
	11	0.4828		0.396
	12			0.3636

## Sheet: Table S5g
	Table S5g. Body weight
	mouse #	Wt	mdx	mdx：Smpd3+/-	Smpd3+/-
	1	24.1	19.3	27.2	20.5
	2	21.7	22.4	26.2	22.5
	3	21.3	17.2	24.2	26.9
	4	24.5	24.8	20.1	25.9
	5	22.6	21.1	26.2
	6	26.3	21.8	27.2
	7	24.2	25.4	25.7
	8	23.1		28.2
	9	23.5		27.4
	10	24.6		26
	11	22		22.4
	12			27.7

## Sheet: Table S5h
	Table S5h. Runing times in treadmil test
			12 weeks of age					16 weeks of age					60 weeks of age
	mouse #	Wt	mdx	mdx：Smpd3+/-	Smpd3+/-		wt	mdx	mdx:Smpd3 -/-	Smpd3 -/-		wt	mdx	mdx:Smpd3 -/-	Smpd3 -/-
	1	8.04979	1.96891	1.61765	7.21951		2190	1610	2367.5	2452.5		2671	967.5	1495	2067.5
	2	8.98618	1.5625	5.64885	2.88889		2875	1767.5	2505	2722.5		2495	1195	2195	2190
	3	5.25822	2.15116	5.61983	3.90335		2920	2040	2617.5	2860		2960	1187.5	2252.5	2810
	4	4.20408	1.33065	3.13433	2.3166		2930	2287.5	2332.5	2975		3330	1412.5	2550	2887.5
	5	3.27434	8.05687	4.58015			2762.5	2175	2442.5	3462.5		3637.5	1227.5	2481.5	2982.5
	6	4.18251	5.04587	1.875			2880	1757.5	2587.5	3115		2137.5	1962.5	2534	3097.5
	7	4.42149	2.55906	2.9572			3330	1295	2772.5			2192.5	2312.5
	8	6.40693		2.12766			3680	1440	2442.5			2312.5	2470
	9	4.21277		5.69343			3757.5	1877.5	2780			2520
	10	9.6748		3			3975	988.5	2452.5			2175
	11	12.6818		7.45536				1136	2722.5
	12			3.213				1297.5	2860
	13							1467.5	2975
	14							1065	3462.5
	15							1410	3115
	16							1567.5

## Sheet: Table S5i
	Table S5i. Caspase-3 activity
	tissues		gastrocnemius				gastrocnemius				gastrocnemius				tibialis anterior				Cerebellum
	age		9 weeks of age				12 weeks of age				18 weeks of age				12 weeks of age				18 weeks of age
	mouse #	wt	mdx	mdx:Smpd3-/- (#238)		wt	mdx	mdx:Smpd3-/- (#238)		wt	mdx	mdx:Smpd3-/- (#238)		wt	mdx	mdx:Smpd3-/- (#238)		wt	mdx	mdx:Smpd3-/- (#238)
	1	0.0366848	0.152	0.068		0.322	0.887	1.223		0.957845	1.487	1.333		0.253543	0.534	0.197		1.276	1.183	1.095
	2	0.0311594	0.072	0.08		0.613	0.748	0.697		0.795458	1.097	1.726		0.217717	0.27	0.179		0.864465	1.229	0.928
	3		0.054	0.033		0.183	0.922	0.73			1.403	1.689			0.836	0.219			1.378	1.183
	4		0.0593297	0.089		0.297965	1.059	0.079			1.648	1.433			0.474016	0.284			0.707	1.467
	5		0.0610054			0.327035	0.627	0.047			1.402				0.575984	0.302			0.662	1.336
	6						0.630814	0.047			1.02139								1.17075
	7						0.59593	0.414			1.82861								0.892847
	8							0.762
	9							1.035
	10							0.803
	11							0.316
	12							0.294

## Sheet: Table S5j
	Table S5j. Caspase-9 activity
	tissues		gastrocnemius				gastrocnemius
	age		9 weeks of age				12 weeks of age
	mouse #	wt	mdx	mdx:Smpd3-/- (#238)		wt	mdx	mdx:Smpd3-/- (#238)
	1	0.152529	0.251	0.039		0.24638	0.304	0.343
	2	0.144358	0.171	0.208		0.17612	0.14	0.024
	3		0.657	0.642			0.21	0.558
	4		0.414	0.375			0.306336	0.196
	5		0.391537				0.37566	0.138
	6		0.266926					0.356

[truncated: 5 more sheets: Table S5k, Table S5l, Table S5m, Table S5n, Table S5o]
