# Supplementary material for: The nSMase2/Smpd3 gene modulates the severity of muscular dystrophy and the emotional stress response in mdx mice
Source: BMC Med. 2020 Nov 19;18:343. doi: 10.1186/s12916-020-01805-5 (PMC7677854; doi:10.1186/s12916-020-01805-5)
Supplement: Supplementary file 6 — Additional file 6 : Table S6. Sample sizes and statistical powers. [file 12916_2020_1805_MOESM6_ESM.xlsx]

## Sheet: Table S6a
	Table S6a. Sample sizes and statistical powers of SMase activity in skeletal muscle and hippocampus.
				skeletal muscle						hippocampus
		mdx vs mdx:smpd3 -/- (#238)			mdx vs mdx:smpd3 -/- (#11)			mdx vs mdx:smpd3 -/- (#238)			mdx vs mdx:smpd3 -/- (#11)
		sample size	sample size		sample size	sample size		sample size	sample size		sample size	sample size
	power	alpha=0.05	alpha=0.01		alpha=0.05	alpha=0.01		alpha=0.05	alpha=0.01		alpha=0.05	alpha=0.01
	0.95	1209	1657		11	15		2317	3177		31	43
	0.9	978	1385		9	13		1874	2653		26	36
	0.85	836	1214		8	11		1601	2327		22	32
	0.8	731	1087		7	10		1400	2083		19	28
	0.75	646	983		6	9		1238	1884		17	26
	0.7	575	895		6	9		1101	1714		15	23
	0.65	512	816		5	8		981	1564		14	21
	0.6	456	745		5	7		874	1428		12	20

## Sheet: Table S6b
	Table S6b. Sample sizes and statistical powers of inflammation area from TA sections.
		mdx vs mdx:smpd3 +/- (#28)			mdx vs mdx:smpd3 +/- (#11)
		sample size	sample size		sample size	sample size
	power	alpha=0.05	alpha=0.01		alpha=0.05	alpha=0.01
	0.95	23	31		20	28
	0.9	19	26		16	23
	0.85	16	23		14	20
	0.8	14	21		12	18
	0.75	13	19		11	17
	0.7	11	17		10	15
	0.65	10	16		9	14
	0.6	9	14		8	13

## Sheet: Table S6c
	Table S6c. Sample sizes and statistical powers of quantification of inflammation in the hindlimb muscles measured by cathepsin-B activity via live-animal optical imaging.
		mdx vs mdx:smpd3 -/- (#238)
		sample size	sample size
	power	alpha=0.05	alpha=0.01
	0.95	14	20
	0.9	12	16
	0.85	10	15
	0.8	9	13
	0.75	8	12
	0.7	7	11
	0.65	6	10
	0.6	6	9

## Sheet: Table S6d
	Table S6d. Sample sizes and statistical powers of serum CK levels
		6 weeks of age					8 - 10 weeks of age						12 weeks of age				18 weeks of age				28 weeks of age
		mdx vs mdx:Smpd3+/-			mdx vs mdx:Smpd3 +/- (#20)		mdx vs mdx:Smpd3 +/- (#11)		mdx vs mdx:Smpd3 -/-(#11)			mdx vs mdx:Smpd3 +/- (#28)		mdx vs mdx:Smpd3 +/- (#11)			mdx vs mdx:Smpd3-/- (#30)			mdx vs mdx:Smpd3 -/- (#238)		mdx vs mdx:Smpd3-/- (#11)
		sample size	sample size		sample size	sample size	sample size	sample size	sample size	sample size		sample size	sample size	sample size	sample size		sample size	sample size		sample size	sample size	sample size	sample size
	power	alpha=0.05	alpha=0.01		alpha=0.05	alpha=0.01	alpha=0.05	alpha=0.01	alpha=0.05	alpha=0.01		alpha=0.05	alpha=0.01	alpha=0.05	alpha=0.01		alpha=0.05	alpha=0.01		alpha=0.05	alpha=0.01	alpha=0.05	alpha=0.01
	0.95	16	21		34	46	32	44	23	32		21	29	23	31		8	11		15	20	10	14
	0.9	13	18		27	38	26	37	19	27		17	24	19	26		7	9		12	17	8	11
	0.85	11	16		23	34	22	32	16	23		15	21	16	23		6	8		10	15	7	10
	0.8	10	14		20	30	20	29	14	21		13	19	14	21		5	7		9	13	6	9
	0.75	9	13		18	27	17	26	13	19		12	17	13	19		5	7		8	12	6	8
	0.7	8	12		16	25	15	24	11	17		10	16	11	17		4	6		7	11	5	8
	0.65	7	11		15	23	14	22	10	16		9	15	10	16		4	6		6	10	5	7
	0.6	6	10		13	21	12	20	9	15		8	13	9	14		3	5		6	9	4	6

## Sheet: Table S6e
	Table S6e. Sample sizes and statistical powers of number of EBD-positive fibers
		12 weeks of age			20 weeks of age
		mdx vsmdx:Smpd3 +/-			mdx vs mdx：Smpd3+/-
		sample size	sample size		sample size	sample size
	power	alpha=0.05	alpha=0.01		alpha=0.05	alpha=0.01
	0.95	10	13		21	28
	0.9	8	11		17	24
	0.85	7	10		14	21
	0.8	6	9		13	19
	0.75	5	8		11	17
	0.7	5	7		10	15
	0.65	4	7		9	14
	0.6	4	6		8	13

## Sheet: Table S6f
	Table S6f. Sample sizes and statistical powers of force in grip test.
		mdx vs mdx：Smpd3+/-
		sample size	sample size
	power	alpha=0.05	alpha=0.01
	0.95	20	28
	0.9	17	23
	0.85	14	20
	0.8	12	18
	0.75	11	17
	0.7	10	15
	0.65	9	14
	0.6	8	13

## Sheet: Table S6g
	Table S6g. Sample sizes and statistical powers of body weight
		mdx vs mdx：Smpd3+/-
		sample size	sample size
	power	alpha=0.05	alpha=0.01
	0.95	17	23
	0.9	14	20
	0.85	12	17
	0.8	11	15
	0.75	9	14
	0.7	8	13
	0.65	8	12
	0.6	7	11

## Sheet: Table S6h
	Table S6h. Sample sizes and statistical powers of runing times in treadmil test
		12 weeks of age			16 weeks of age			60 weeks of age
		mdx vs mdx：Smpd3+/-			mdx vs mdx:Smpd3 -/-			mdx vs mdx:Smpd3 -/-
		sample size	sample size		sample size	sample size		sample size	sample size
	power	alpha=0.05	alpha=0.01		alpha=0.05	alpha=0.01		alpha=0.05	alpha=0.01
	0.95	243	333		10	13		22	29
	0.9	197	279		8	11		18	25
	0.85	168	244		7	10		15	22
	0.8	147	219		6	9		13	19
	0.75	130	198		5	8		12	18
	0.7	116	180		5	7		11	16
	0.65	103	164		4	7		9	15
	0.6	92	150		4	6		8	14

## Sheet: Table S6i
	Table S5i. Sample sizes and statistical powers of caspase-3 activity
		gastrocnemius			gastrocnemius			gastrocnemius			tibialis anterior			Cerebellum
		9 weeks of age			12 weeks of age			18 weeks of age			12 weeks of age			18 weeks of age
		mdx vs mdx：Smpd3-/-			mdx vs mdx:Smpd3 -/-			mdx vs mdx:Smpd3 -/-			mdx vs mdx:Smpd3 -/-			mdx vs mdx:Smpd3 -/-
		sample size	sample size		sample size	sample size		sample size	sample size		sample size	sample size		sample size	sample size
	power	alpha=0.05	alpha=0.01		alpha=0.05	alpha=0.01		alpha=0.05	alpha=0.01		alpha=0.05	alpha=0.01		alpha=0.05	alpha=0.01
	0.95	34	46		34	46		95	130		13	18		60	81
	0.9	27	39		27	39		77	109		11	15		48	68
	0.85	24	34		24	34		66	96		9	13		41	60
	0.8	21	30		21	30		58	86		8	12		36	54
	0.75	18	28		18	28		51	77		7	11		32	48
	0.7	16	25		16	25		45	71		7	10		29	44
	0.65	15	23		15	23		41	64		6	9		25	40
	0.6	13	21		13	21		36	59		5	8		23	37

## Sheet: Table S6j
	Table S6j. Sample sizes and statistical powers of caspase-9 activity
		gastrocnemius			gastrocnemius
		9 weeks of age			12 weeks of age
		mdx vs mdx：Smpd3-/-			mdx vs mdx:Smpd3 -/-
		sample size	sample size		sample size	sample size
	power	alpha=0.05	alpha=0.01		alpha=0.05	alpha=0.01
	0.95	559	767		143125	196207
	0.9	452	640		115730	163883
	0.85	387	562		98889	143717
	0.8	338	503		86449	128634
	0.75	299	455		76442	116360
	0.7	266	414		67980	105862
	0.65	237	378		60582	96577
	0.6	211	345		53956	88160

[truncated: 5 more sheets: Table S6k, Table S6l, Table S6m, Table S6n, Table S6o]
