# Supplementary material for: The nSMase2/Smpd3 gene modulates the severity of muscular dystrophy and the emotional stress response in mdx mice
Source: BMC Med. 2020 Nov 19;18:343. doi: 10.1186/s12916-020-01805-5 (PMC7677854; doi:10.1186/s12916-020-01805-5)
Supplement: Supplementary file 9 — Additional file 9 : Table S9. Founder mice. [file 12916_2020_1805_MOESM9_ESM.xlsx]

## Sheet: Additional file 9 Table S79
	Table S9A. Founder mice generated by mating Smpd3+/- and mdx mice
		Smpd3 +/-	Smpd3 +/+	Total
	N	122	221	343
	%	35.5685	64.4315
	Table S9B. Founder mice generated by mating Smpd3+/- and Smpd3 +/- mice
		Smpd3 -/-	Smpd3 +/-	Smpd3 +/+	Total
	N	52	476	239	767
	%	6.77966	62.06	31.1604
